# Supplementary material for: Modulation of Epithelial–Mesenchymal Transition Is a Possible Underlying Mechanism for Inducing Chemoresistance in MIA PaCa-2 Cells against Gemcitabine and Paclitaxel
Source: Biomedicines. 2024 May 3;12(5):1011. doi: 10.3390/biomedicines12051011 (PMC11118094; doi:10.3390/biomedicines12051011)
Supplement: Supplementary file 1 [file biomedicines-12-01011-s001.zip]

Archive with 1 entries (1 files):
- biomedicines-2957862-supplementary.pdf
